# Supplementary material for: Visible-Light-Induced Decarboxylation of Dioxazolones to Phosphinimidic Amides and Ureas
Source: Molecules. 2022 Jun 7;27(12):3648. doi: 10.3390/molecules27123648 (PMC9229220; doi:10.3390/molecules27123648)
Supplement: Supplementary file 1 [file molecules-27-03648-s001.zip]

Archive with 1 entries (1 files):
- molecules-1734945-supplementary.pdf
